# Supplementary material for: Increased autophagic sequestration in adaptor protein-3 deficient dendritic cells limits inflammasome activity and impairs antibacterial immunity
Source: PLoS Pathog. 2017 Dec 18;13(12):e1006785. doi: 10.1371/journal.ppat.1006785 (PMC5749898; doi:10.1371/journal.ppat.1006785)
Supplement: S1 Table — WT (columns A-G) and pearl (columns H-N) BMDCs were untreated or stimulated with LPS beads (beads) or soluble LPS (soluble) for 2h. cDNA generated from isolated RNA was measured by RT-PCR and analysed as described. Relative levels of different cytokines and chemokines (columns P-AC) were calculated as mRNA fold-induction compared to unstimulated cells. (XLSX) [file ppat.1006785.s008.xlsx]

## Sheet: Sheet1
Fold change (treatment/control)
WT untreated	WT1beads	WT2beads	WT3beads	WT4soluble	WT5soluble	WT6soluble	pe7beads	pe8beads	pe9beads	pe10soluble	pe11soluble	pe12soluble	pe untreated		Position Unigene GeneBank Symbol Description Gene Name
1	0.815637	0.764188	0.789494	0.741234	0.703197	0.722215	0.513345	0.478968	0.617281	0.828171	0.70125	0.76471	0.886382		A01 Mm.6645 NM_009652 Akt1 Thymoma viral proto-oncogene 1 Akt, PKB, PKB, Akt, PKBalpha, Rac
undetermined	undetermined	undetermined	undetermined	undetermined	undetermined	undetermined	undetermined	undetermined	undetermined	undetermined	undetermined	undetermined	undetermined		A02 Mm.330510 NM_011318 Apcs Serum amyloid P-component Sap
1	2.38833	2.16145	2.27206	3.35893	3.12098	3.23995	1.67946	1.29056	2.0195	2.90392	3.2221	3.06301	0.963262		A03 Mm.2026 NM_007464 Birc3 Baculoviral IAP repeat-containing 3 AW107670, Api1, Api2, Birc2, HIAP2, IAP1, IAP2, MIAP1, MIAP2, MIHB, MIHC, RNF49, cIAP-1, cIAP-2, cIAP1, cIAP2
undetermined	undetermined	undetermined	undetermined	undetermined	undetermined	#VALUE!	undetermined	undetermined	undetermined	undetermined	undetermined	undetermined	undetermined		A04 Mm.260883 NM_177850 Bpi Bactericidal permeablility increasing protein 9230105K17Rik
1	0.676424	0.241819	0.404441	1.02669	0.384752	0.705721	0.202782	0.187895	0.243839	0.446893	0.368057	0.407475	0.331252		A05 Mm.3834 NM_009921 Camp Cathelicidin antimicrobial peptide CAP18, Cnlp, Cramp, FALL39, MCLP
1	0.475	0.507683	0.49107	0.30736	0.392836	0.350098	0.223446	0.195874	0.268687	0.419866	0.368057	0.393961	0.844401		A06 Mm.31252 NM_001163138 Card6 Caspase recruitment domain family, member 6 D730008L15
1	0.724973	0.693515	0.70907	0.569592	0.518351	0.543971	0.389043	0.278935	0.467812	0.520511	0.425727	0.473119	0.626767		A07 Mm.330064 NM_001037747 Card9 Caspase recruitment domain family, member 9 Gm782
1	1.40056	1.3491	1.37459	1.04102	0.927873	0.984448	1.01255	0.778085	1.21757	1.38319	1.19582	1.28951	1.01819		A08 Mm.1051 NM_009807 Casp1 Caspase 1 ICE, Il1bc
1	1.12975	0.934327	1.0274	1.264	1.08824	1.17612	0.524131	0.434672	0.630252	0.857376	0.944747	0.901062	1.11419		A09 Mm.336851 NM_009812 Casp8 Caspase 8 CASP-8, FLICE, MACH, Mch5
1	32.5819	34.5832	33.5677	21.9782	23.621	22.7996	26.6858	28.2074	32.0888	17.7285	24.5559	21.1422	1.57571		A10 Mm.1282 NM_011337 Ccl3 Chemokine (C-C motif) ligand 3 AI323804, G0S19-1, LD78alpha, MIP-1alpha, MIP1-(a), MIP1-alpha, Mip1a, Scya3
1	108.083	112.361	110.201	13.9095	17.1722	15.5408	69.9378	68.4985	84.098	17.0063	24.2179	20.6121	1.33422		A11 Mm.244263 NM_013652 Ccl4 Chemokine (C-C motif) ligand 4 AT744.1, Act-2, MIP-1B, Mip1b, Scya4
1	29.7744	26.0281	27.8383	3.80527	3.71149	3.75838	18.3537	14.8049	22.0698	3.99446	4.37111	4.18278	1.19416		A12 Mm.284248 NM_013653 Ccl5 Chemokine (C-C motif) ligand 5 MuRantes, RANTES, SISd, Scya5, TCP228
1	6.21606	5.58671	5.89299	3.52592	3.51129	3.5186	3.19984	2.74727	3.84771	2.23148	2.44189	2.33669	0.898755		B01 Mm.3460 NM_009841 Cd14 CD14 antigen -
1	1.16959	1.04391	1.10496	1.0196	1.33978	1.17969	0.706127	0.554016	0.849096	0.957935	1.0196	0.988766	0.91764		B02 Mm.3996 NM_007700 Chuk Conserved helix-loop-helix ubiquitous kinase AI256658, Chuk1, Fbx24, Fbxo24, IKBKA, IKK1, Ikka, MGC25325, NFKBIKA
undetermined	undetermined	undetermined	undetermined	undetermined	undetermined	undetermined	undetermined	undetermined	undetermined	undetermined	undetermined	undetermined	undetermined		B03 Mm.28767 NM_007768 Crp C-reactive protein, pentraxin-related AI255847
1	0.95	0.764188	0.852044	1.0629	0.980779	1.02184	0.343409	0.453131	0.412939	0.672684	0.828171	0.750427	0.862144		B04 Mm.4858 NM_007800 Ctsg Cathepsin G -
1	2028.22	1785.36	1902.92	1396.89	1712.63	1554.76	1150.46	1961.85	1383.4	853.945	1627	1240.47	3.57019		B05 Mm.21013 NM_008176 Cxcl1 Chemokine (C-X-C motif) ligand 1 Fsp, Gro1, KC, Mgsa, N51, Scyb1, gro
1	133.992	95.8031	113.3	91.013	122.107	106.56	75.4788	66.6254	90.761	81.4589	115.2	98.3296	2.12285		B06 Mm.244289 NM_203320 Cxcl3 Chemokine (C-X-C motif) ligand 3 Dcip1, Gm1960
undetermined	undetermined	undetermined	undetermined	undetermined	undetermined	undetermined	undetermined	undetermined	undetermined	undetermined	undetermined	undetermined	undetermined		B07 Mm.4138 NM_007769 Dmbt1 Deleted in malignant brain tumors 1 CRP, CRP-[a], CRP-[b], Crpd, DBMT1, gp300, p80
1	0.815637	0.722966	0.767905	0.82245	0.507683	0.665067	0.478968	0.414085	0.575944	0.86334	0.762072	0.812706	0.963262		B08 Mm.5126 NM_010175 Fadd Fas (TNFRSF6)-associated via death domain Mort1, FADD
1	1.51152	1.27633	1.38896	0.893785	0.915099	0.904442	0.957935	0.857376	1.15189	0.978063	1.57789	1.27798	0.956608		B09 Mm.1843 NM_010480 Hsp90aa1 Heat shock protein 90, alpha (cytosolic), class A member 1 86kDa, 89kDa, AL024080, AL024147, Hsp86-1, Hsp89, Hsp90, Hspca, hsp4
undetermined	undetermined	undetermined	undetermined	undetermined	undetermined	undetermined	undetermined	undetermined	undetermined	undetermined	undetermined	undetermined	undetermined		B10 Mm.377092 NM_010507 Ifna9 Interferon alpha 9 Ifa9
1	152.853	162.242	157.477	8.86426	14.1428	11.5035	148.879	158.463	179.023	12.1089	10.6148	11.3618	1.24487		B11 Mm.1245 NM_010510 Ifnb1 Interferon beta 1, fibroblast IFN-beta, IFNB, Ifb
1	1.0324	1.05117	1.04174	0.794434	0.813379	0.803907	0.663423	0.554016	0.797745	0.736113	0.918913	0.827513	0.810003		B12 Mm.277886 NM_010546 Ikbkb Inhibitor of kappaB kinase beta AI132552, IKK-2, IKK-beta, IKK2, IKK[b], IKKbeta
1	66.0735	65.4354	65.7537	36.2021	24.7954	30.4987	34.9689	29.4052	57.0439	28.6011	31.298	29.9496	0.413512		C01 Mm.103783 NM_008351 Il12a Interleukin 12A IL-12p35, Il-12a, Ll12a, MGC151228, MGC151232, p35
1	285.234	272.857	278.977	93.5717	95.8031	94.6874	149.915	159.565	180.268	68.0253	162.918	115.472	0.77164		C02 Mm.239707 NM_008352 Il12b Interleukin 12B Il-12b, Il-12p40, Il12p40, p40
1	1.40056	1.25876	1.32777	1.10803	1.02954	1.06879	0.391749	0.386355	0.471066	0.478968	0.589678	0.534323	0.588861		C03 Mm.1410 NM_008360 Il18 Interleukin 18 Igif, Il-18
1	554.868	549.509	552.182	330.384	372.733	351.559	312.562	289.617	375.847	174.611	210.547	192.579	0.782412		C04 Mm.222830 NM_008361 Il1b Interleukin 1 beta IL-1beta, Il-1b
1	993.241	950.142	971.453	429.943	512.71	471.326	540.444	295.702	649.867	395.628	406.75	401.189	0.787854		C05 Mm.1019 NM_031168 Il6 Interleukin 6 Il-6
1	0.911301	0.853818	0.882091	0.86334	0.927873	0.895607	0.569592	0.422786	0.684916	0.788947	0.86334	0.826143	0.810003		C06 Mm.38241 NM_008363 Irak1 Interleukin-1 receptor-associated kinase 1 AA408924, IRAK, IRAK-1, IRAK1-S, Il1rak, Plpk, mPLK
1	2.78176	2.3327	2.54735	2.40827	2.30058	2.35443	1.50316	1.52414	1.80751	2.12579	2.59908	2.36243	1.13761		C07 Mm.146194 NM_028679 Irak3 Interleukin-1 receptor-associated kinase 3 4833428C18Rik, AI563835, IRAK-M
1	1.08373	0.871758	0.971981	1.03383	0.94737	0.9906	0.640824	0.509799	0.770571	0.984866	0.833931	0.909399	0.862144		C08 Mm.6479 NM_012057 Irf5 Interferon regulatory factor 5 AW491843, mirf5
1	13.141	15.8016	14.41	1.19582	1.42603	1.31092	7.50577	6.95476	9.02546	1.30858	2.08204	1.69531	1.67714		C09 Mm.3233 NM_016850 Irf7 Interferon regulatory factor 7 -
1	0.639936	0.713013	0.675487	0.762072	0.865737	0.813904	0.788947	0.767373	0.948684	1.37364	2.11111	1.74237	1.42998		C10 Mm.275071 NM_010591 Jun Jun oncogene AP-1, Junc, c-jun
1	1.03958	0.915099	0.975355	0.805524	0.733058	0.769291	0.414085	0.645281	0.497925	0.636397	0.845572	0.740985	0.983502		C11 Mm.218846 NM_008489 Lbp Lipopolysaccharide binding protein Ly88
1	1.18591	0.638164	0.869947	1.45196	0.698339	1.07515	0.478968	0.585605	0.575944	0.788947	0.964598	0.876773	0.653383		C12 Mm.9537 NM_008491 Lcn2 Lipocalin 2 24p3, AW212229, Sip24
1	0.509093	0.207618	0.32511	0.971307	0.2469	0.609104	0.178996	0.229728	0.215237	0.459456	0.602069	0.530763	0.462011		D01 Mm.282359 NM_008522 Ltf Lactotransferrin Csp82, Lf, MMS10R, Ms10r
1	1.55401	1.58227	1.56808	1.22944	1.22434	1.22689	0.938221	0.805524	1.12818	1.13131	1.33607	1.23369	1.18591		D02 Mm.116844 NM_016923 Ly96 Lymphocyte antigen 96 ESOP-1, MD-2, MD2, MGC151162
1	1.06881	1.16635	1.11651	0.918913	1.00139	0.96015	0.731029	0.70125	0.87904	0.978063	1.02669	1.00238	0.91764		D03 Mm.45436 NM_017372 Lyz2 Lysozyme 2 AI326280, Lys, Lysm, Lyzs, Lzm, Lzm-s1, Lzp
1	1.17772	1.24143	1.20916	0.839731	0.819037	0.829384	0.86334	0.851454	1.03814	0.805524	1.07029	0.937906	0.91764		D04 Mm.248907 NM_008927 Map2k1 Mitogen-activated protein kinase kinase 1 MAPKK1, MEKK1, Mek1, Prkmk1
1	1.18591	1.07326	1.12818	1.04102	0.94737	0.994196	0.682074	0.632002	0.820173	0.778085	0.706127	0.742106	0.838568		D05 Mm.18494 NM_008928 Map2k3 Mitogen-activated protein kinase kinase 3 AW212142, MEK3, MKK3, Prkmk3, mMKK3b
1	1.0324	1.06585	1.04899	0.816769	0.791137	0.803953	0.606256	0.58156	0.729005	0.65884	0.751581	0.70521	0.798852		D06 Mm.412922 NM_009157 Map2k4 Mitogen-activated protein kinase kinase 4 JNKK1, MEK4, MKK4, PRKMK4, Sek1, Serk1
1	0.815637	0.703197	0.757333	0.82245	0.84792	0.835185	0.475659	0.443806	0.571965	0.746389	0.706127	0.726258	0.787854		D07 Mm.258589 NM_172688 Map3k7 Mitogen-activated protein kinase kinase kinase 7 B430101B05, C87327, Tak1
1	0.956608	0.934327	0.945402	0.79996	0.824734	0.812347	0.623301	0.472374	0.7495	0.828171	0.938221	0.883196	0.821311		D08 Mm.196581 NM_011949 Mapk1 Mitogen-activated protein kinase 1 9030612K14Rik, AA407128, AU018647, C78273, ERK, Erk2, MAPK2, PRKM2, Prkm1, p41mapk, p42mapk
1	1.17772	1.15829	1.16797	0.736113	0.708088	0.722101	0.762072	0.565657	0.916369	0.783497	0.686818	0.735158	0.815637		D09 Mm.311337 NM_011951 Mapk14 Mitogen-activated protein kinase 14 CSBP2, Crk1, Csbp1, MGC102436, Mxi2, PRKM14, PRKM15, p38, p38-alpha, p38MAPK, p38a, p38alpha
1	0.943438	0.934327	0.938872	0.720964	0.774856	0.74791	0.677362	0.524131	0.814508	0.857376	0.767373	0.812375	0.93045		D10 Mm.8385 NM_011952 Mapk3 Mitogen-activated protein kinase 3 Erk-1, Erk1, Ert2, Esrk1, Mnk1, Mtap2k, Prkm3, p44, p44erk1, p44mapk
1	1.23628	1.00139	1.11265	1.19582	1.08824	1.14203	0.65884	0.632002	0.792235	1.09278	1.36415	1.22846	0.990343		D11 Mm.21495 NM_016700 Mapk8 Mitogen-activated protein kinase 8 AI849689, JNK, JNK1, Prkm8, SAPK1
1	16.4043	12.1426	14.1135	18.4814	15.6925	17.0869	10.112	7.77046	12.1594	14.4	12.1089	13.2545	1.05409		D12 Mm.143718 NM_019453 Mefv Mediterranean fever FMF, MGC124344, MGC124345, TRIM20, pyrin
1	1.09885	0.842063	0.961927	0.971307	0.83047	0.900889	0.29078	0.383687	0.349654	0.50278	0.65884	0.58081	0.51979		E01 Mm.4668 NM_010824 Mpo Myeloperoxidase KIAA4033, mKIAA4033
1	3.17334	198.363	25.0893	1.82513	1.73147	1.7783	2.31017	5.72787	2.77791	1.32685	1.81252	1.56968	1.02527		E02 Mm.213003 NM_010851 Myd88 Myeloid differentiation primary response gene 88 -
1	0.695441	0.95396	0.814508	0.677362	0.819037	0.7482	0.677362	0.682074	0.814508	0.906262	1.10038	1.00332	1.12975		E03 Mm.6898 NM_008670 Naip1 NLR family, apoptosis inhibitory protein 1 AV364616, Birc1a, D13Lsd1, Naip, Naip-rs1
1	4.27522	4.11816	4.19596	2.23148	2.17648	2.20398	2.34242	2.31017	2.81669	1.81252	3.31268	2.5626	0.93045		E04 Mm.256765 NM_008689 Nfkb1 Nuclear factor of kappa light polypeptide gene enhancer in B-cells 1, p105 NF-KB1, NF-kappaB, NF-kappaB1, p105, p50, p50, p105
1	17.8271	18.1513	17.9885	13.2507	11.7289	12.4898	11.298	10.0422	13.5855	11.6157	16.089	13.8523	1.22774		E05 Mm.170515 NM_010907 Nfkbia Nuclear factor of kappa light polypeptide gene enhancer in B-cells inhibitor, alpha AI462015, Nfkbi
1	2.00834	1.56049	1.77031	1.98343	1.94801	1.96572	0.971307	0.805524	1.16797	1.33607	1.67946	1.50777	0.844401		E06 Mm.311884 NM_001033367 Nlrc4 NLR family, CARD domain containing 4 9530011P19Rik, CLAN, CLAN1, CLANA, CLANB, CLANC, CLAND, Card12, IPAF
1	0.605417	0.612168	0.608783	0.610473	0.656106	0.633289	0.345798	0.236187	0.415811	0.691595	0.720964	0.70628	0.76631		E07 Mm.240227 NM_001004142 Nlrp1a NLR family, pyrin domain containing 1A CARD7, DEFCAP, Gm14, Gm15, NAC, Nalp1, Nalp1a, Nlrp1, PP1044
1	16.9828	16.8188	16.9006	13.718	10.9435	12.3307	10.6148	13.5292	12.7639	9.76757	9.36968	9.56863	1.25353		E08 Mm.54174 NM_145827 Nlrp3 NLR family, pyrin domain containing 3 AGTAVPRL, AII, AVP, Cias1, FCAS, FCU, MGC129375, MWS, Mmig1, NALP3, Pypaf1
1	3.69609	3.78948	3.74249	1.94261	2.03073	1.98667	2.09652	1.67946	2.52101	1.90264	1.85061	1.87662	0.821311		E09 Mm.28498 NM_172729 Nod1 Nucleotide-binding oligomerization domain containing 1 C230079P11, Card4, F830007N14Rik, Nlrc1
1	6.75521	6.07128	6.40412	4.55673	4.08971	4.32322	3.57514	2.67215	4.299	3.77899	4.37111	4.07505	0.695441		E10 Mm.222633 NM_145857 Nod2 Nucleotide-binding oligomerization domain containing 2 ACUG, BLAU, CD, Card15, F830032C23Rik, IBD1, Nlrc2
1	1.25353	1.16635	1.20916	1.0196	1.05848	1.03904	0.86334	0.715984	1.03814	1.07029	1.21251	1.1414	0.936921		E11 Mm.260521 NM_008839 Pik3ca Phosphatidylinositol 3-kinase, catalytic, alpha polypeptide 6330412C24Rik, MGC161268, caPI3K, p110, p110alpha
1	1.15349	0.753667	0.932386	0.887611	0.813379	0.850495	0.527777	0.720964	0.634635	0.668037	1.59992	1.13398	1.27103		E12 Mm.2364 NM_011178 Prtn3 Proteinase 3 PR3, mPR3
1	0.886382	1.02954	0.955283	0.585605	0.612168	0.598887	0.833931	0.736113	1.00278	0.93174	0.944747	0.938244	1.13761		F01 Mm.2534 NM_011193 Pstpip1 Proline-serine-threonine phosphatase-interacting protein 1 CD2BP1, def-2
1	0.695441	0.638164	0.666187	0.65884	0.660669	0.659755	0.492433	0.37579	0.592136	0.668037	0.606256	0.637147	0.874179		F02 Mm.24163 NM_023258 Pycard PYD and CARD domain containing 9130417A21Rik, Asc, CARD5, TMS-1, TNS1, masc
1	1.00417	0.853818	0.925946	1.07029	0.987601	1.02894	0.573554	0.506277	0.68968	0.79996	0.767373	0.783667	0.86814		F03 Mm.292510 NM_009007 Rac1 RAS-related C3 botulinum substrate 1 AL023026, D5Ertd559e
1	2.05053	2.10235	2.07628	1.8	1.58227	1.69114	1.2466	1.36415	1.499	1.44193	1.43197	1.43695	1.01819		F04 Mm.249966 NM_009045 Rela V-rel reticuloendotheliosis viral oncogene homolog A (avian) p65
1	0.443191	0.421031	0.431969	0.542615	0.547906	0.54526	0.288771	0.232935	0.347239	0.577543	0.585605	0.581574	0.827023		F05 Mm.374799 NM_009068 Ripk1 Receptor (TNFRSF)-interacting serine-threonine kinase 1 D330015H01Rik, RIP, Rinp, Rip1
1	5.88075	4.93141	5.3852	2.37512	2.44867	2.4119	3.70122	2.86394	4.4506	2.05338	2.47598	2.26468	1.27103		F06 Mm.112765 NM_138952 Ripk2 Receptor (TNFRSF)-interacting serine-threonine kinase 2 2210420D18Rik, CARD3, CARDIAK, CCK, D4Bwg0615e, RICK, RIP2
1	1.06881	1.0367	1.05263	0.839731	0.915099	0.877415	0.991717	0.906262	1.19251	1.4025	1.22095	1.31172	1.16151		F07 Mm.2913 NM_013612 Slc11a1 Solute carrier family 11 (proton-coupled divalent metal ion transporters), member 1 Bcg, Ity, Lsh, MGC129156, MGC129157, Nramp, Nramp1, ity
1	2.13761	2.04486	2.09072	1.0196	1.02954	1.02457	1.0196	1.05555	1.22603	0.893785	1.11574	1.00476	0.956608		F08 Mm.371583 NM_011414 Slpi Secretory leukocyte peptidase inhibitor -
1	1.17772	0.921464	1.04174	1.01255	0.865737	0.939146	0.577543	0.453131	0.694478	0.79996	0.794434	0.797197	0.91764		F09 Mm.18972 NM_026474 Sugt1 SGT1, suppressor of G2 allele of SKP1 (S. cerevisiae) 2410174K12Rik, SGT1
1	1.4103	1.07326	1.23029	0.715984	0.824734	0.770359	0.731029	0.957935	0.87904	0.632002	0.741234	0.686618	0.963262		F10 Mm.203952 NM_174989 Ticam1 Toll-like receptor adaptor molecule 1 AW046014, AW547018, TICAM-1, TRIF
1	1.0324	0.791137	0.903753	1.01255	0.974004	0.99328	0.811127	0.951318	0.975355	1.49278	2.37512	1.93395	1.07624		F11 Mm.149280 NM_173394 Ticam2 Toll-like receptor adaptor molecule 2 B430113A10, MGC107370, TICAM-2, TRAM, Tirp, Trif
1	1.01115	0.853818	0.929161	0.938221	0.896267	0.917244	0.516915	0.373195	0.621575	0.788947	0.663423	0.726185	0.898755		F12 Mm.23987 NM_054096 Tirap Toll-interleukin 1 receptor (TIR) domain-containing adaptor protein AA407980, C130027E04Rik, Mal, Tlr4ap, Wyatt
1	2.12285	2.14652	2.13465	2.42503	2.11697	2.271	1.73869	1.22095	2.09072	2.69073	2.65369	2.67221	1.18591		G01 Mm.273024 NM_030682 Tlr1 Toll-like receptor 1 -
1	6.80219	5.62557	6.18597	3.85839	3.78948	3.82394	3.11234	2.51054	3.74249	2.92411	3.02723	2.97567	0.832776		G02 Mm.87596 NM_011905 Tlr2 Toll-like receptor 2 Ly105
1	0.53812	0.551717	0.544876	0.778085	0.79664	0.787363	0.373195	0.353064	0.448755	0.632002	0.589678	0.61084	0.77164		G03 Mm.38049 NM_021297 Tlr4 Toll-like receptor 4 Lps, Ly87, Ran, M1, Rasl2-8
1	0.719966	0.285587	0.453445	0.102096	0.185823	0.143959	0.303128	0.193178	0.364502	0.350625	0.394473	0.372549	0.667112		G04 Mm.116894 NM_016928 Tlr5 Toll-like receptor 5 -
1	1.00417	0.960595	0.98214	1.02669	1.13446	1.08057	0.86334	0.565657	1.03814	1.22095	1.43197	1.32646	0.956608		G05 Mm.42146 NM_011604 Tlr6 Toll-like receptor 6 -
1	1.55401	1.40639	1.47836	0.957935	0.807761	0.882848	0.857376	0.720964	1.03097	0.925304	0.668037	0.796671	1.0324		G06 Mm.44889 NM_031178 Tlr9 Toll-like receptor 9 -
1	131.234	134.55	132.882	116.002	108.534	112.268	94.8779	106.006	114.088	100.288	52790.8	26445.6	0.936921		G07 Mm.1293 NM_013693 Tnf Tumor necrosis factor DIF, MGC151434, TNF-alpha, TNFSF2, TNFalpha, Tnfa, Tnfsf1a
1	0.86814	0.853818	0.860949	1.07029	0.934327	1.00231	0.569592	0.485654	0.684916	0.857376	1.47223	1.1648	1.03958		G08 Mm.1258 NM_011609 Tnfrsf1a Tumor necrosis factor receptor superfamily, member 1a CD120a, FPF, TNF-R, TNF-R-I, TNF-R1, TNF-R55, TNF-alphaR1, TNFAR, TNFR60, TNFRI, TNFRp55, TNFalpha-R1, Tnfr-2, Tnfr1, p55, p55-R
1	1.27987	1.23285	1.25614	1.05555	1.00139	1.02847	0.845572	0.751581	1.01677	0.86334	undetermined	undetermined	1.06142		G09 Mm.103551 NM_023764 Tollip Toll interacting protein 4930403G24Rik, 4931428G15Rik
1	1.19416	1.13446	1.16393	1.05555	0.896267	0.97591	0.783497	0.951318	0.942131	1.21251	undetermined	undetermined	1.23628		G10 Mm.292729 NM_009424 Traf6 Tnf receptor-associated factor 6 2310003F17Rik, AI851288, C630032O20Rik
1	1.02527	0.896267	0.958599	0.783497	0.769504	0.7765	0.565657	0.472374	0.680185	0.762072	0.573554	0.667813	0.804408		G11 Mm.259879 NM_009688 Xiap X-linked inhibitor of apoptosis 1110015C02Rik, Aipa, Api3, Birc4, IAP3, ILP-1, MIHA, mXIAP
1	2.8206	2.66106	2.73967	0.833931	0.890076	0.862003	1.72668	1.45196	2.07628	0.971307	undetermined	undetermined	1.19416		G12 Mm.116687 NM_021394 Zbp1 Z-DNA binding protein 1 2010010H03Rik, Dai, Dlm1, mZaDLM
